# Supplementary material for: Exploring the Microbiome of Diabetic Foot Ulcers: A Focus on Cases with a Clinical Worse Outcome
Source: Antibiotics (Basel). 2025 Jul 18;14(7):724. doi: 10.3390/antibiotics14070724 (PMC12291833; doi:10.3390/antibiotics14070724)
Supplement: Supplementary file 1 [file antibiotics-14-00724-s001.zip]

Archive with 1 entries (1 files):
- antibiotics-3703559-supplementary.pdf
